# Supplementary material for: Semantic search using protein large language models detects class II microcins in bacterial genomes
Source: mSystems. 2024 Sep 18;9(10):e01044-24. doi: 10.1128/msystems.01044-24 (PMC11494933; doi:10.1128/msystems.01044-24)
Supplement: File S2 — Microcin--microcin BLAST hits. [file msystems.01044-24-s0002.csv]

orf_number	found_microcin	query	subject	percent_sim	alignment_length	num_mismatches	e.value	perc_mismatch	group
49	M	G492	AJ009631.3_ORF.49	34.545	55	32	0.00063	58.1818181818182	finds non-self microcin
177	H47	G492	AJ009631.3_ORF.177	30.508	59	41	1.7	69.4915254237288	finds non-self microcin
49	M	L	AJ009631.3_ORF.49	30.435	46	25	0.037	54.3478260869565	finds non-self microcin
177	H47	L	AJ009631.3_ORF.177	56.25	16	7	0.012	43.75	finds non-self microcin
251	I47	L	AJ009631.3_ORF.251	29.545	44	19	0.46	43.1818181818182	finds non-self microcin
49	M	M	AJ009631.3_ORF.49	100	73	0	0	0	finds self
177	H47	PDI	AJ009631.3_ORF.177	46.154	13	7	4.4	53.8461538461538	finds non-self microcin
177	H47	N	AJ009631.3_ORF.177	43.75	16	9	0.22	56.25	finds non-self microcin
49	M	H47	AJ009631.3_ORF.49	36.842	38	17	0.014	44.7368421052632	finds non-self microcin
177	H47	H47	AJ009631.3_ORF.177	100	75	0	0	0	finds self
177	H47	S	AJ009631.3_ORF.177	46.154	13	7	6.2	53.8461538461538	finds non-self microcin
49	M	I47	AJ009631.3_ORF.49	40	15	9	0.22	60	finds non-self microcin
251	I47	I47	AJ009631.3_ORF.251	100	77	0	0	0	finds self
49	M	V	AJ009631.3_ORF.49	41.429	70	39	0	55.7142857142857	finds non-self microcin
251	I47	V	AJ009631.3_ORF.251	52.941	17	8	0.15	47.0588235294118	finds non-self microcin
978	S	G492	JN887338.1_ORF.978	38.462	26	16	1.4	61.5384615384615	finds non-self microcin
978	S	L	JN887338.1_ORF.978	42.857	14	8	5.6	57.1428571428571	finds non-self microcin
978	S	PDI	JN887338.1_ORF.978	80	120	24	0	20	finds non-self microcin
978	S	E492	JN887338.1_ORF.978	30	40	19	7.2	47.5	finds non-self microcin
978	S	H47	JN887338.1_ORF.978	38.235	34	16	2.6	47.0588235294118	finds non-self microcin
978	S	S	JN887338.1_ORF.978	100	120	0	0	0	finds self
978	S	V	JN887338.1_ORF.978	40	30	18	1.6	60	finds non-self microcin
85539	V	L	NZ_JAJAMT010000052.1_ORF.85539	42.857	105	58	0	55.2380952380952	finds non-self microcin
89442	L	L	NZ_JAJAMT010000080.1_ORF.89442	100	105	0	0	0	finds self
85539	V	M	NZ_JAJAMT010000052.1_ORF.85539	41.429	70	39	0	55.7142857142857	finds non-self microcin
89442	L	N	NZ_JAJAMT010000080.1_ORF.89442	58.824	17	7	3.2	41.1764705882353	finds non-self microcin
89442	L	H47	NZ_JAJAMT010000080.1_ORF.89442	56.25	16	7	0.89	43.75	finds non-self microcin
85539	V	V	NZ_JAJAMT010000052.1_ORF.85539	100	103	0	0	0	finds self
89442	L	V	NZ_JAJAMT010000080.1_ORF.89442	42.857	105	58	0	55.2380952380952	finds non-self microcin
1931	PDI	G492	JQ901381.1_ORF.1931	38.462	26	16	2.7	61.5384615384615	finds non-self microcin
1931	PDI	L	JQ901381.1_ORF.1931	57.143	14	6	0.68	42.8571428571429	finds non-self microcin
1931	PDI	PDI	JQ901381.1_ORF.1931	100	120	0	0	0	finds self
1931	PDI	E492	JQ901381.1_ORF.1931	42	50	23	0.032	46	finds non-self microcin
1931	PDI	H47	JQ901381.1_ORF.1931	41.176	34	15	6.5	44.1176470588235	finds non-self microcin
1931	PDI	S	JQ901381.1_ORF.1931	80	120	24	0	20	finds non-self microcin
1931	PDI	V	JQ901381.1_ORF.1931	60	15	6	0.47	40	finds non-self microcin
486	N	L	NZ_UGAY01000004.1_ORF.486	58.824	17	7	3.3	41.1764705882353	finds non-self microcin
486	N	E492	NZ_UGAY01000004.1_ORF.486	58.621	87	33	0	37.9310344827586	finds non-self microcin
486	N	N	NZ_UGAY01000004.1_ORF.486	100	89	0	0	0	finds self
354	G492	G492	AF063590.3_ORF.354	100	89	0	0	0	finds self
354	G492	L	AF063590.3_ORF.354	53.333	15	7	1.1	46.6666666666667	finds non-self microcin
378	E492	L	AF063590.3_ORF.378	42.105	19	11	0.26	57.8947368421053	finds non-self microcin
354	G492	M	AF063590.3_ORF.354	50	16	8	0.018	50	finds non-self microcin
378	E492	PDI	AF063590.3_ORF.378	35.185	54	29	1.3	53.7037037037037	finds non-self microcin
378	E492	E492	AF063590.3_ORF.378	100	99	0	0	0	finds self
378	E492	N	AF063590.3_ORF.378	58.621	87	33	0	37.9310344827586	finds non-self microcin
378	E492	S	AF063590.3_ORF.378	30	40	19	4.2	47.5	finds non-self microcin
