# Supplementary material for: Semantic search using protein large language models detects class II microcins in bacterial genomes
Source: mSystems. 2024 Sep 18;9(10):e01044-24. doi: 10.1128/msystems.01044-24 (PMC11494933; doi:10.1128/msystems.01044-24)
Supplement: File S3 — Information about the E. coli, Enterobacter, and Klebsiella genomes. [file msystems.01044-24-s0003.xlsx]

## Sheet: (a)_ecoli_25_info
Touchon_25_only_CvaB_found (2)
name	strain_name	accenssion_number	strain_category	phylogroup	Genome_ID	microcin_hit_count	CvaB_hit_count
Escherichia coli TA341	TA341	ERS3882846	Mammal_Faecal	B1	ESCO.0216.00108	0	1
Escherichia coli E8580	E8580	ERS3882979	Water	B1	ESCO.0216.00266	0	1
Escherichia coli E8495	E8495	ERS3883002	Water	B1	ESCO.0216.00291	0	1
Escherichia coli 20_2_TC13	20_2_TC13	ERS3883029	Human_Intestinal	B1	ESCO.0216.00324	0	1
Escherichia coli E2845	E2845	ERS3883033	Water	B1	ESCO.0216.00330	0	1
Escherichia coli TA265	TA265	ERS3883042	Mammal_Faecal	B2	ESCO.0216.00341	0	1
Escherichia coli Soil_2	Soil_2	ERS3883173	Alone	B1	ESCO.0216.00485	0	1
Escherichia coli 36_1_Ti13	36_1_Ti13	ERS3883177	Human_Intestinal	B2	ESCO.0216.00490	0	1
Escherichia coli Soil_5	Soil_5	ERS3883182	Alone	B1	ESCO.0216.00496	0	1
Escherichia coli 20_3_TC12	20_3_TC12	ERS3883270	Human_Intestinal	B1	ESCO.0216.00593	0	1
Escherichia coli E3340	E3340	ERS3883379	Water	B1	ESCO.0216.00713	0	1
Escherichia coli TA146	TA146	ERS3883440	Mammal_Faecal	B1	ESCO.0216.00779	0	1
Escherichia coli C1_79	C1_79	ERS3883532	Poultry_Meat	B1	ESCO.0216.00878	0	1
Escherichia coli M761	M761	ERS3883582	Mammal_Faecal	A	ESCO.0216.00929	0	1
Escherichia coli W4_35	W4_35	ERS3883613	Poultry_Meat	B2	ESCO.0216.00963	0	1
Escherichia coli C2_12	C2_12	ERS3883696	Poultry_Meat	A	ESCO.0216.01048	0	1
Escherichia coli H287	H287	ERS3883710	Human_Faecal	A	ESCO.0216.01062	0	1
Escherichia coli TA097	TA097	ERS3883776	Mammal_Faecal	B1	ESCO.0216.01133	0	1
Escherichia coli 2H_276_5	2H_276_5	ERS3883821	Human_Faecal	B2	ESCO.0216.01181	0	1
Escherichia coli B1503	B1503	ERS3883824	Bird_Faecal	B1	ESCO.0216.01184	0	1
Escherichia coli C1_4	C1_4	ERS3883900	Poultry_Meat	C	ESCO.0216.01265	0	1
Escherichia coli H549	H549	ERS3883908	Human_Faecal	C	ESCO.0216.01273	0	1
Escherichia coli M1025	M1025	ERS3883918	Mammal_Faecal	F	ESCO.0216.01293	0	1
Escherichia coli 30_1_R8	30_1_R8	ERS3883924	Human_Intestinal	F	ESCO.0216.01304	0	1
Escherichia coli E4679	E4679	ERS3883928	Water	F	ESCO.0216.01308	0	1

## Sheet: (b)_enterobacter_45_info
Table 1
	accession	ncbi_organism_name	CvaB_found	microcins_found
1	GCF_003964705.1	Enterobacter asburiae	TRUE	FALSE
2	GCF_001052645.1	Enterobacter asburiae	TRUE	FALSE
3	GCF_016411885.1	Enterobacter asburiae	TRUE	FALSE
4	GCF_900077775.1	Enterobacter asburiae	TRUE	FALSE
5	GCF_900075075.1	Enterobacter asburiae	TRUE	FALSE
6	GCF_900076385.1	Enterobacter asburiae	TRUE	FALSE
7	GCF_018599065.1	Enterobacter asburiae	TRUE	FALSE
8	GCF_004151605.1	Enterobacter cloacae	TRUE	FALSE
9	GCF_010590685.1	Enterobacter cloacae	TRUE	FALSE
10	GCF_018422095.1	Enterobacter cloacae	TRUE	FALSE
11	GCF_900075855.1	Enterobacter cloacae	TRUE	FALSE
12	GCF_003046225.1	Enterobacter cloacae	TRUE	FALSE
13	GCF_001077015.1	Enterobacter cloacae	TRUE	FALSE
14	GCF_900077605.1	Enterobacter cloacae	TRUE	FALSE
15	GCF_014895635.1	Enterobacter cloacae complex sp. P33B	TRUE	FALSE
16	GCF_014895615.1	Enterobacter cloacae complex sp. P34C	TRUE	FALSE
17	GCF_000686185.1	Enterobacter cloacae JD6301	TRUE	FALSE
18	GCF_000686165.1	Enterobacter cloacae JD8715	TRUE	FALSE
19	GCF_015694205.1	Enterobacter hormaechei	TRUE	FALSE
20	GCF_000534175.1	Enterobacter hormaechei	TRUE	FALSE
21	GCF_010590855.1	Enterobacter hormaechei	TRUE	FALSE
22	GCF_015694315.1	Enterobacter hormaechei	TRUE	FALSE
23	GCF_011392645.1	Enterobacter hormaechei	TRUE	FALSE
24	GCF_900185925.1	Enterobacter hormaechei subsp. xiangfangensis	TRUE	FALSE
25	GCF_001729785.1	Enterobacter hormaechei subsp. xiangfangensis	TRUE	FALSE
26	GCF_010602725.1	Enterobacter ludwigii	TRUE	FALSE
27	GCF_014903095.1	Enterobacter ludwigii	TRUE	FALSE
28	GCF_001518205.1	Enterobacter ludwigii	TRUE	FALSE
29	GCF_010598935.1	Enterobacter ludwigii	TRUE	FALSE
30	GCF_900077345.1	Enterobacter ludwigii	TRUE	FALSE
31	GCF_009025585.1	Enterobacter sp. 198	TRUE	FALSE
32	GCF_004522615.1	Enterobacter sp. A11	TRUE	FALSE
33	GCF_003144775.1	Enterobacter sp. CGMCC 5087	TRUE	FALSE
34	GCF_000568075.1	Enterobacter sp. DC1	TRUE	FALSE
35	GCF_012843225.1	Enterobacter sp. DNRA5	TRUE	FALSE
36	GCF_016809815.1	Enterobacter sp. E1	TRUE	FALSE
37	GCF_014104055.1	Enterobacter sp. RHBSTW-00131	TRUE	FALSE
38	GCF_013749735.1	Enterobacter sp. RHBSTW-00422	TRUE	FALSE
39	GCF_013784105.1	Enterobacter sp. RHBSTW-00593	TRUE	FALSE
40	GCF_013615235.1	Enterobacter sp. RHBSTW-00975	TRUE	FALSE
41	GCA_003635055.1	Enterobacter sp. WPR_3_1	TRUE	FALSE
42	GCF_902159655.1	Enterobacter asburiae	TRUE	FALSE
43	GCF_902162485.1	Enterobacter ludwigii	TRUE	FALSE
44	GCF_902162535.1	Enterobacter ludwigii	TRUE	FALSE
45	GCF_902162555.1	Enterobacter ludwigii	TRUE	FALSE

## Sheet: (c)_klebsiella_47_info
Table 1
	accession	ncbi_organism_name	microcins_found	CvaB_found
1	GCF_902159075.1	Klebsiella michiganensis	FALSE	TRUE
2	GCF_016735005.1	Klebsiella michiganensis	FALSE	TRUE
3	GCF_001066805.1	Klebsiella michiganensis	FALSE	TRUE
4	GCF_902159535.1	Klebsiella michiganensis	FALSE	TRUE
5	GCF_900083635.1	Klebsiella michiganensis	FALSE	TRUE
6	GCF_000632415.1	Klebsiella michiganensis HKOPL1	FALSE	TRUE
7	GCF_000240325.1	Klebsiella michiganensis KCTC 1686	FALSE	TRUE
8	GCF_900083965.1	Klebsiella oxytoca	FALSE	TRUE
9	GCF_900083655.1	Klebsiella oxytoca	FALSE	TRUE
10	GCF_904863345.1	Klebsiella oxytoca	FALSE	TRUE
11	GCF_002072655.1	Klebsiella oxytoca	FALSE	TRUE
12	GCA_002418485.1	Klebsiella oxytoca	FALSE	TRUE
13	GCF_000247855.1	Klebsiella oxytoca 10-5243	FALSE	TRUE
14	GCF_001078235.1	Klebsiella oxytoca 10-5248	FALSE	TRUE
15	GCF_000269585.1	Klebsiella oxytoca 10-5248	FALSE	TRUE
16	GCF_001078255.1	Klebsiella oxytoca 10-5249	FALSE	TRUE
17	GCF_000507385.1	Klebsiella oxytoca BRL6-2	FALSE	TRUE
18	GCF_000607265.1	Klebsiella oxytoca G54	FALSE	TRUE
19	GCF_000527215.1	Klebsiella oxytoca KA-2	FALSE	TRUE
20	GCF_000714655.1	Klebsiella oxytoca KONIH1	FALSE	TRUE
21	GCF_000492955.1	Klebsiella oxytoca MGH 28	FALSE	TRUE
22	GCF_000492815.1	Klebsiella oxytoca MGH 42	FALSE	TRUE
23	GCF_001598695.1	Klebsiella oxytoca NBRC 105695	FALSE	TRUE
24	GCF_000527235.1	Klebsiella oxytoca OK-1	FALSE	TRUE
25	GCF_002111445.1	Klebsiella oxytoca TDB-1	FALSE	TRUE
26	GCF_014169355.1	Klebsiella quasipneumoniae	FALSE	TRUE
27	GCF_017161385.1	Klebsiella quasipneumoniae	FALSE	TRUE
28	GCF_014189245.1	Klebsiella quasipneumoniae	FALSE	TRUE
29	GCA_018380295.1	Klebsiella sp.	FALSE	TRUE
30	GCF_000524315.1	Klebsiella sp. AS10	FALSE	TRUE
31	GCF_001753185.1	Klebsiella sp. LTGPAF-6F	FALSE	TRUE
32	GCF_015721185.1	Klebsiella sp. LTGPAF-6F	FALSE	TRUE
33	GCF_007910085.1	Klebsiella sp. ME-303	FALSE	TRUE
34	GCF_000293135.1	Klebsiella sp. OBRC7	FALSE	TRUE
35	GCF_009025755.1	Klebsiella sp. RCJ4	FALSE	TRUE
36	GCF_002918635.1	Klebsiella oxytoca	FALSE	TRUE
37	GCF_002919605.1	Klebsiella oxytoca	FALSE	TRUE
38	GCF_010590065.1	Klebsiella michiganensis	FALSE	TRUE
39	GCF_016643945.1	Klebsiella oxytoca	FALSE	TRUE
40	GCF_016653015.1	Klebsiella michiganensis	FALSE	TRUE
41	GCF_018439305.1	Klebsiella michiganensis	FALSE	TRUE
42	GCF_018439315.1	Klebsiella michiganensis	FALSE	TRUE
43	GCF_018439335.1	Klebsiella michiganensis	FALSE	TRUE
44	GCF_018442305.1	Klebsiella michiganensis	FALSE	TRUE
45	GCF_018442325.1	Klebsiella michiganensis	FALSE	TRUE
46	GCF_018443125.1	Klebsiella michiganensis	FALSE	TRUE
47	GCF_902163235.1	Klebsiella michiganensis	FALSE	TRUE
